# Supplementary material for: PEDOT Composite with Ionic Liquid and Its Application to Deformable Electrochemical Transistors
Source: Gels. 2022 Aug 25;8(9):534. doi: 10.3390/gels8090534 (PMC9498364; doi:10.3390/gels8090534)
Supplement: Supplementary file 1 [file gels-08-00534-s001.zip]

Archive with 1 entries (1 files):
- gels-1863673-supplementary.pdf
